# Supplementary material for: Natural attenuation processes control groundwater contamination in the Chernobyl exclusion zone: evidence from 35 years of radiological monitoring
Source: Sci Rep. 2022 Oct 29;12:18215. doi: 10.1038/s41598-022-22842-5 (PMC9617897; doi:10.1038/s41598-022-22842-5)
Supplement: Supplementary file 1 — Supplementary Information 1. [file 41598_2022_22842_MOESM1_ESM.zip]

Archive with 6 entries (6 files):
- 2022-09-14_SUPPLEMENTAL INFORMATION-Annex1_Bugai_etal_REV.xlsx
- 2022-09-14_SUPPLEMENTAL INFORMATION-Annex2_Bugai_etal_REV.xlsx
- 2022-09-14_SUPPLEMENTAL_INFORMATION-Annex3_Bugai_etal_REV.xlsx
- 2022-09-14_SUPPLEMENTAL_INFORMATION-Annex4_Bugai_etal_REV.xlsx
- 2022-09-14_SUPPLEMENTAL_INFORMATION-Annex5_Bugai_etal_REV.xlsx
- 2022-09-14_SUPPLEMENTAL_INFORMATION-Annex6_Bugai_etal_REV.xlsx
