# Supplementary material for: Natural attenuation processes control groundwater contamination in the Chernobyl exclusion zone: evidence from 35 years of radiological monitoring
Source: Sci Rep. 2022 Oct 29;12:18215. doi: 10.1038/s41598-022-22842-5 (PMC9617897; doi:10.1038/s41598-022-22842-5)
Supplement: Supplementary file 1 — Supplementary Information 1. [file 41598_2022_22842_MOESM1_ESM.zip › 2022-09-14_SUPPLEMENTAL INFORMATION-Annex1_Bugai_etal_REV.xlsx]

## Sheet: Contents
	Supplenetal Information. Annex 1
	Compilation of groundwater monitoring data collected by the SSE "Ecocenter" in Chernobyl exclusion zone in 2018-2019 (unconfined aquifer in Quaternary deposits)
	The Excel sheet 'well passports' contains coordinates and technical specifications of monitoring wells
	The subsequent sheets contain monitoring data for individual wells
	Information on analytical methods and analytical errors is contained in the 'METHODS' section of the article
	Map of monitoring wells is provided in Supplemental information, Figure S10.3

## Sheet: well passports
Well	Site	X	Y	Well mouth, m a.s.l.	Diameter, mm	Well head height, m	Depth, m	Top of screen, m	Scren length, m
200	Krasnenskaya foodplain	30.0347	51.4369	108.94	112	1.3	20	16.7	1
201/1	Krasnenskaya foodplain	30.0422	51.4436	107.8	112	0.62	10.5	8.5	1
201-1	Krasnenskaya foodplain	30.0378	51.4398	107.45	112	1.11	10.5	8	1
203-1	Krasnenskaya foodplain	30.0963	51.4244	108.62	112	1.33	48.5	47	1
206-1	Krasnenskaya foodplain	30.1174	51.4192	108.18	112	0.6	10.5	8.5	1
506	Pripyat water wells	29.9991	51.4052	113.93	112	0.5	31.8	18.2	3.3
1/4	Waste water treatment plant	30.0923	51.3988	115.39	112	0.52	15	2.1	12
168/Q1	Waste water treatment plant	30.0968	51.396	115.22	112	0.71	13	7.3	4
168/Q2	Waste water treatment plant	30.096	51.3952	115.26	112	0.66	21	16.8	1.4
168/Q3	Waste water treatment plant	30.0977	51.396	115.35	112	0.84	30	27.3	1.5
2/4	Waste water treatment plant	30.0985	51.3997	114.3	122	0.34	15	2.1	12
K-8	Waste water treatment plant	30.0882	51.3997	114.05	122	0.87	15	2.1	12
13"III"	RWDS 3rd Stage of ChNPP	30.1273	51.3807	114.32	112	1.1	10	5.5	1.5
14"III"	RWDS 3rd Stage of ChNPP	30.127	51.3799	114.63	112	0.86	10	5.1	1.5
15"III"	RWDS 3rd Stage of ChNPP	30.1267	51.3794	113.7	112	1.1	10	5.4	1.5
2"III"	RWDS 3rd Stage of ChNPP	30.1289	51.3813	114.3	112	0.75	10	6	1.5
3"III"	RWDS 3rd Stage of ChNPP	30.1287	51.3806	114.47	112	0.81	9.6	5	1.5
4"III"	RWDS 3rd Stage of ChNPP	30.1286	51.38	114.45	112	0.79	10	6	1.5
6"III"	RWDS 3rd Stage of ChNPP	30.128	51.3794	114.76	112	0.65	10	6	1.5
8"III"	RWDS 3rd Stage of ChNPP	30.1273	51.3786	114.62	112	0.68	10.5	6	1.5
14"B"	RWDS Buryakovka	29.9239	51.3775	139.21	112	0.41	20.4	18	1
22"B"	RWDS Buryakovka	29.9267	51.3775	139.58	112	0.56	20	18	1
35"B"	RWDS Buryakovka	29.9296	51.3775	140.74	112	0.33	20	18	1
5"B"	RWDS Buryakovka	29.9201	51.3775	138.32	112	0.53	20	18	1
53"B"	RWDS Buryakovka	29.9296	51.3739	140.53	112	0.56	20	18	1
65"B"	RWDS Buryakovka	51.3301	29.9218	141.15	112	0.71	20	18	1
8"Ch"	Chystogalovka	30.021	51.3659	143.21	112	0.85	18.5	16.5	1.01
10NP	RWDS Podlesny	30.0996	51.4037	113.16	112	0.34	10.6	7.3	1.3
11NP	RWDS Podlesny	30.0966	51.403	113.45	112	0.69	15.5	13.4	1.3
12NP	RWDS Podlesny	30.0975	51.405	108.05	112	0.94	7	4	1
15NP	RWDS Podlesny	51.4043	30.0963	112.95	112	0.45	10.6	6.9	1.3
4NP	RWDS Podlesny	30.0969	51.4035	113.69	112	0.69	13.5	11.4	1.3
5NP	RWDS Podlesny	30.0995	51.4031	113.22	112	0.4	10.6	6.9	1.3
151/1K	cooling pond, PK-113	30.1971	51.3357	108.35	127	0.7	12.5	9.15	2.75
151/3K	cooling pond, PK-113	30.1981	51.3364	106.18	127	0.7	9.4	7.5	1
2_14	cooling pond, PK-14	30.1264	51.4041	108.17	127	1	19.5	16.2	1.5
2a_14	cooling pond, PK-14	30.1264	51.4041	108.15	89	1	15.3	12.4	1.5
2b_14	cooling pond, PK-14	30.1264	51.4041	108.1	89	1	11.7	8.7	1
92/1	cooling pond, PK-64	30.176	51.3745	106.97	89	1	14.06	12	1
92/2	cooling pond, PK-64	30.1771	51.3746	106.27	89	0.75	15.5	14	1
156/Q1	Pripyat water wells	30.0146	51.4023	115.61	112	0.66	10	3.4	4
156/Q2	Pripyat water wells	30.0146	51.4023	115.54	112	0.75	20	17.9	1.4
156/Q3	Pripyat water wells	30.0146	51.4023	115.75	112	0.79	30	27.4	1.5
185/Q1	Pripyat water wells	30.0056	51.4077	114.48	112	0.8	12	3.9	4
185/Q2	Pripyat water wells	30.0054	51.4067	114.52	112	0.9	20	17	1.4
185/Q3	Pripyat water wells	30.005	51.4023	114.61	112	0.7	30.6	25.2	1.5
511	Pripyat water wells	30.029	51.405	111.94	112	0.3	38	21.4	4.6
186/Q1	Pripyat Town	30.0375	51.4078	112.36	112	0.72	10	3.7	3
186/Q2	Pripyat Town	30.0359	51.4073	112.4	112	0.67	21.7	17.7	1.4
186/Q3	Pripyat Town	30.0378	51.4068	112.48	112	1.2	30.6	28.2	1
171A/1	Stroybaza waste dump	30.1201	51.3699	113.8	112	0.4	10.4	3,25/5,80	2/2
171A/2	Stroybaza waste dump	30.1268	51.3706	114.18	112	0.25	11	2.45	4.7
171A/3	Stroybaza waste dump	30.1201	51.3699	113.65	112	0.38	29.5	26.7	2
175/2	Chystogalovka	30.032	51.3717	117.57	112	1.2	11.5	8.3	1
175AА/2	Chystogalovka	30.037	51.3701	117.98	112	0.9	11.5	2.5	4.7
190/Q1	Kopachy village	30.1152	51.3582	113.18	112	0.5	10	3.8	4
192/Q1	Kopachy village	30.1279	51.3542	113.38	112	0.8	12	5.5	4
193/Q1	Kopachy village	30.1292	51.3615	113.29	112	0.72	10	4	4
193/Q2	Kopachy village	30.1295	51.3617	113.23	112	0.86	22	17.2	1.4
K-1	Sandy Plateau waste dump	30.0599	51.417	108.66	122	0.68	15	2.1	12
K-3	Sandy Plateau waste dump	30.0721	51.4204	111.35	122	0.55	15	2.1	12
179/Q1	Pripyat Town	30.0532	51.409	113.54	112	0.8	12	5.9	4
179/Q2	Pripyat Town	30.0525	51.4081	113.46	112	0.87	21	17.7	1.4
179/Q3	Pripyat Town	30.0522	51.4085	113.52	112	0.64	30	26	1.5
К-4	Neftebaza waste dump	30.0883	51.404	114.7	122	0.37	15	2.1	12
К-5	Neftebaza waste dump	30.0911	51.4083	111.82	122	0.44	15	2.1	12
К-6	Neftebaza waste dump	30.0916	51.4108	107.63	122	0.75	15	2.1	12
К-7	Neftebaza waste dump	30.0919	51.4134	108.02	122	0.52	15	2.1	12
169/Q1	Yanov Station waste dump	30.072	51.3958	113.13	112	0.65	10	4	3
169/Q2	Yanov Station waste dump	30.0718	51.3957	112.75	112	0.85	21	17.9	1.5
169/Q3	Yanov Station waste dump	30.0694	51.3959	112.9	112	0.8	30	26.8	1.5
164/Q1	Yanov Station waste dump	30.0499	51.3963	111.73	112	0.65	10	1.5	4
165/Q1	Yanov Station waste dump	30.0406	51.3899	113.1	112	0.8	10	2.5	4
508	Pripyat water wells	30.0134	51.3851	116.36	112	0	36	26.6	3.5
K-13	Yanov Station waste dump	30.0688	51.391	112.14	122	0.73	15	2.1	12
K-13D	Yanov Station waste dump	30.0693	51.3909	112.1	122	0.54	30	17	12
K-14	Yanov Station waste dump	30.071	51.3945	113	122	0.8	15	2.1	12
K-14D	Yanov Station waste dump	30.0712	51.3942	112.98	122	0.63	30	17	12
К-15	Yanov Station waste dump	30.0635	51.3942	113.61	122	0.92	15	2.1	12
К-15D	Yanov Station waste dump	30.0639	51.3941	113.62	122	0.89	30	17	12
1/1	Stroybaza waste dump	30.0791	51.3834	113.39	122	0.25	15	2.1	12
1/2	Stroybaza waste dump	30.0876	51.3942	114.86	122	0.53	15	2.1	12
2/1	Stroybaza waste dump	30.0861	51.3803	113.97	122	0.75	15	2.1	12
2/1D	Stroybaza waste dump	30.088	51.3796	113.95	122	0.52	30	17	12
2/2	Stroybaza waste dump	30.0879	51.3852	113.42	122	0.33	15	2.1	12
3/1	Stroybaza waste dump	30.1142	51.3681	111.99	122	0.39	15	2.1	12
3/1D	Stroybaza waste dump	30.1147	51.3679	111.99	122	0.45	30	17	12
184/Q1	Kopachy village	30.0911	51.3619	114.75	112	0.53	10	2.9	4
185/Q1	Pripyat water wells	30.0056	51.4077	114.48	112	0.8	12	3.9	4
185/Q2	Pripyat water wells	30.0054	51.4067	114.52	112	0.9	20	17	1.4
185/Q3	Pripyat water wells	30.005	51.4023	114.61	112	0.7	30	25.2	1.5
188/2	Kopachy village	30.0995	51.3463	118.54	112	0.6	11.5	8.5	1
188А/2	Kopachy village	30.0948	51.3468	117.7	112	0.55	10	7.2	1
190/Q1	Kopachy village	30.1152	51.3582	113.18	112	0.5	10	3.8	4
511	Pripyat water wells	30.029	51.405	111.94	112	0.3	38	21.4	4.6
3	Azbuchin Lake	30.1191	51.4059	107.69	112	0.46	14.63	12.13	1.5
3a	Azbuchin Lake	30.1192	51.4058	107.72	112	0.74	6.18	3.62	1.5
2	Azbuchin Lake	30.1215	51.4063	110.09	112	1.27	14.29	11.89	1.5
2a	Azbuchin Lake	30.1214	51.4063	110.43	112	0.71	9.88	7.38	1.5
1	Azbuchin Lake	30.1244	51.4072	106.47	112	0.77	14.6	12.1	1.5
1a	Azbuchin Lake	30.1244	51.4072	106.42	112	0.83	9.15	6.65	1.5

## Sheet: 1-1
Site:	Stroybaza waste dump
Well:	1/1
Date	Cs137, Bq/m3	Sr90, Bq/m3	Pu238, Bq/m3	Pu239+240, Bq/m3	Am241, Bq/m3	Groundwater level, m
2018-01-18		63000				2.16
2018-02-21	26	63000				2.24
2018-03-18		59000				2.13
2018-04-22		61000	0.65	1.3	2.5	1.82
2018-05-21	29	38000				2.02
2018-06-21		69000				2.24
2018-07-20		56000				2.18
2018-08-21	27	30000				2.18
2018-09-19		47000				2.41
2018-10-21	26	48000				2.59
2018-11-23		62000				2.75
2018-12-18		57000				2.81
2019-01-17		42000				2.83
2019-02-21	50	55000				2.7
2019-03-18		51000				2.75
2019-04-19		61000	0.49	0.93	1.8	2.73
2019-05-23	28	46000				2.73
2019-06-19		52000				2.8
2019-07-18		38000				2.92
2019-08-23	26	30000				3.03
2019-09-22		55000				3.15
2019-10-19	30	23000				3.22
2019-11-19		20000				3.29
2019-12-18		15000				3.37

## Sheet: 2-1
Site:	Stroybaza waste dump
Well:	2/1
Date	Cs137, Bq/m3	Sr90, Bq/m3	Pu238, Bq/m3	Pu239+240, Bq/m3	Am241, Bq/m3	Groundwater level, m
2018-01-18		42000				2.9
2018-02-21	65	29000				2.95
2018-03-18		31000				2.92
2018-04-22		47000				2.51
2018-05-21	33	29000	0.21	0.47	0.83	2.76
2018-06-21		31000				3.01
2018-07-20		28000				2.81
2018-08-21	25	22000				2.94
2018-09-19		15000				3.15
2018-10-21	30	15000				3.3
2018-11-23		12000				3.43
2018-12-18		14000				3.52
2019-01-17		9200				3.57
2019-02-21	66	12000				3.52
2019-03-18		10000				3.49
2019-04-19		8600				3.5
2019-05-23	16	5600				3.52
2019-06-19		10000	0.18	0.31	0.91	3.54
2019-07-18		9800				3.67
2019-08-23	32	8300				3.78
2019-09-22		5100				3.9
2019-10-19	21	13000				3.99
2019-11-19		21000				4.06
2019-12-18		19000				4.16

## Sheet: 2-1 D
Site:	Stroybaza waste dump
Well:	2/1D
Date	Cs137, Bq/m3	Sr90, Bq/m3	Groundwater level, m
2018-01-18		440	3.02
2018-04-22	4	670	2.69
2018-07-20	7	460	2.98
2018-10-21		82	3.34
2019-01-17		100	3.54
2019-04-19	4	340	3.52
2019-07-18	36	330	3.68
2019-10-19		350	3.91

## Sheet: 1-2
Site:	Stroybaza waste dump
Well:	1/2
Date	Cs137, Bq/m3	Sr90, Bq/m3	Groundwater level, m
2018-01-18		92000	6.22
2018-04-22	11	110000	5.58
2018-07-20	16	220000	5.57
2018-10-21		220000	5.89
2019-01-17		130000	6.17
2019-04-19	11	120000	6.37
2019-07-21	10	88000	5.52
2019-10-19		86000	6.68

## Sheet: 2-2
Site:	Stroybaza waste dump
Well:	2/2
Date	Cs137, Bq/m3	Sr90, Bq/m3	Pu238, Bq/m3	Pu239+240, Bq/m3	Am241, Bq/m3	Groundwater level, m
2018-01-23		63000				3.14
2018-02-21	150	40000				3.18
2018-03-18		30000				3.17
2018-04-22		120000				2.71
2018-05-21	250	71000				2.86
2018-06-21		59000	0.47	1.1	2.5	3.13
2018-07-20		41000				3.14
2018-08-21	310	39000				3.08
2018-09-19		20000				3.28
2018-10-21	270	14000				3.43
2018-11-23		16000				3.53
2018-12-18		14000				3.61
2019-01-17		13000				3.65
2019-02-21		9800				3.67
2019-03-18		7200				3.7
2019-04-19		6500				3.68
2019-05-23	93	5100				3.66
2019-06-19		4800				3.72
2019-07-18		5500				3.81
2019-08-23	110	5500				3.91
2019-09-22		6000				4
2019-10-19	145	4700				4.06
2019-11-19		4200				4.11
2019-12-19		3100				4.27

## Sheet: K-13
Site:	Yanov Station waste dump
Well:	K-13
Date	Cs137, Bq/m3	Sr90, Bq/m3	Pu238, Bq/m3	Pu239+240, Bq/m3	Am241, Bq/m3	Groundwater level, m
2018-01-05	24	18000				1.93
2018-04-06		44000				1.43
2018-07-05	4	20000	0.26	0.82	1.7	1.68
2018-10-03		14000				2.01
2019-01-04	19	19000				2.33
2019-04-11		14000				2.25
2019-07-07	153	15000	0.14	0.56	1.2	2.39
2019-10-04		15000				2.77

## Sheet: K-13 D
Site:	Yanov Station waste dump
Well:	K-13 D
Remark: This monitoring well shows anamalously high cocentrations of Cs-137 in groundwater
It is suspected that some contaminated material (for example soil or liquid) has been disposed to this well (in the unathorized way)
Date	Cs137, Bq/m3	Sr90, Bq/m3	Groundwater level, m
2018-01-05	59000	35000	2.29
2018-04-06		19000	1.81
2018-07-05	56700	30000	1.97
2018-10-03		18000	2.28
2019-01-04	47000	24000	2.53
2019-04-11		18000	2.5
2019-07-07	58900	16000	2.65
2019-10-04		14000	2.95

## Sheet: K-14
Site:	Yanov Station waste dump
Well:	K-14
Date	Cs137, Bq/m3	Sr90, Bq/m3	Groundwater level, m
2018-01-05	14	49	4.07
2018-04-06		96	3.59
2018-07-05	9	65	3.54
2018-10-03		44	3.83
2019-01-04	65	230	4.12
2019-04-11	7	130	4.14
2019-07-07		57	4.26
2019-10-04		99	4.55

[truncated: 81 more sheets: K-14 D, 169-Q1, 169-Q2, 169-Q3, K-4, K-5, K-6, K-7, 4, 10, 11, 4 (1), 8, 14, 15, 5, 14 (1), 22, 35, 53 …]
