# Supplementary material for: Natural attenuation processes control groundwater contamination in the Chernobyl exclusion zone: evidence from 35 years of radiological monitoring
Source: Sci Rep. 2022 Oct 29;12:18215. doi: 10.1038/s41598-022-22842-5 (PMC9617897; doi:10.1038/s41598-022-22842-5)
Supplement: Supplementary file 1 — Supplementary Information 1. [file 41598_2022_22842_MOESM1_ESM.zip › 2022-09-14_SUPPLEMENTAL INFORMATION-Annex2_Bugai_etal_REV.xlsx]

## Sheet: Contents
	Supplenetal Information. Annex 2
	Compilation of groundwater monitoring data for confined aquifers collected by the SSE "Ecocenter" in Chernobyl exclusion zone in 1999-2019
	Information on analytical methods and analytical errors is contained in the 'METHODS' section of the article

## Sheet: Eoecene aquifer
Monitoring data for the confined Eocene aquifer
Sampling location		Pripyat Town water supply (Yanov line)
Date	137Cs, Bq/m3	90Sr, Bq/m3
1999-06-02	22	4
1999-11-29	5.7	18
2000-03-10	160	24
2000-04-04	12	6.5
2000-06-06	3.9	13
2000-09-07	3.3	16
2000-12-01	7.2	17
2001-03-10	8.8	22
2001-06-06	19	18
2001-09-10	6.5	3.8
2001-12-10	10	5.3
2002-03-12	9.7	1.2
2002-06-03	14	4.7
2002-08-07	16	5
2003-03-06	4.7	2.6
2003-05-07	4.5	5.1
2004-02-09	2.1	1
2004-05-07	8.6	6
2004-08-10	2.2	1
2004-11-30	2	1.7
2005-02-03	6.3	2
2005-05-05	5	1.3
2005-08-04	3.6	1.8
2005-11-07	5	1.9
2006-02-02	1.8	2.6
2006-05-26	4.3	4.8
2006-11-03	7	6.3
2007-02-02	7.6	4.4
2007-05-05	3.4	3.3
2007-08-08	1.7	1.6
2007-11-09	1.8	7.4
2008-02-02	3.6	1
2008-05-08	7.6	2.1
2008-08-13	7.6	1.7
2008-11-11	1.4	3.8
2009-02-03	1.3	2.9
2009-05-07	4.6	1.9
2009-08-12	4.1	6.2
2009-12-14		1.8
2010-02-15	4.2	8.9
2010-05-11	4	6
2010-08-11	2.2	7.8
2010-11-10	0.93	1.5
2011-02-09	0.96	2.6
2011-05-13	4.3	1.7
2011-08-13	2.5	1.3
2011-11-09	3.5	0.62
2011-11-13	0.62
2012-02-09	2.2	1.4
2012-05-14	4.7	1.6
2012-08-03	1.1	0.26
2012-11-08	0.5	1.5
2013-02-07	4.3	3.1
2013-05-12	6	5.4
2013-08-03	1.8	2.2
2013-11-09	2.1	0.52
2014-02-02	0.67	1.2
2014-05-11	3.4	1.6
2014-08-11	0.55	2
2014-11-03	1.2	0.8
2015-02-07	2.7	0.97
2015-05-03	1.2	4.5
2015-08-08	1.4	17
2015-11-03	1.3	4
2016-02-02	4.1	7.2
2016-05-08	1.2	13
2016-08-03	0.3	9.2
2016-11-09	2.5	2.5
2017-02-09	4.4	10
2017-05-08	0.6	2.8
2017-08-03	1	13
2017-11-06	2.7	2.8
2018-02-01	1.3	2.3
2018-05-13	2.4	2.7
2018-08-13	0.5	10
2018-11-13	1	6
2019-02-06	1.8	3.3
2019-05-05	1.2	3.5
2019-08-08	2.2	3.1
2019-11-05	0.2	1.7

## Sheet: Cretaceous aquifer
Monitoring data for the confined Cretaceous chalk aquifer
Sampling location		Wate supply of Chernobyl Town
Date	137Cs, Bq/m3	90Sr, Bq/m3
1999-05-05	26	8.9
1999-06-05	27	2.2
1999-07-03	25	26
1999-08-06	30	28
1999-09-05	45	29
1999-10-08	29	21
1999-11-01	29	34
1999-12-01	8.7	41
2000-01-05	37	31
2000-02-02	15	34
2000-03-08	22	46
2000-04-02	2.8	56
2000-05-05	25	48
2000-06-02	29	17
2000-07-03	28	54
2000-08-03	30	18
2000-09-18	15	22
2000-10-03	13	23
2000-11-02	29	18
2000-12-13	17	23
2001-01-10	20	24
2001-02-01	14	32
2001-03-06	13	30
2001-04-01	8.7	32
2001-05-02	5.6	44
2001-06-19	3.5	21
2001-07-01	3.3	12
2001-08-01	11	18
2001-09-01	10	35
2001-10-02	8.8	34
2001-10-04	4.1	62
2001-10-07	6.7	20
2001-10-10	9.3	73
2001-10-15	2.3	11
2001-10-18	12	42
2001-10-21	10	4
2001-10-24	10	4.9
2001-11-14	22	4.4
2001-12-02	37	19
2002-01-03	16	22
2002-02-01	10	14
2002-03-03	9.1	14
2002-04-04	14	16
2002-05-13	13	4.7
2002-06-21	17	2.7
2002-07-03	7.6	4.1
2002-08-05	11	17
2002-09-15	2	3
2002-10-06	13	2
2003-01-08	7.5	9.6
2003-02-01	1.7	2.8
2003-03-02	3.4	4.2
2003-04-02	3.5	3.9
2003-05-02	6	1.2
2004-01-04	2.8	1
2004-02-01	6	1.1
2004-03-01	2.6	1.5
2004-04-03	1.2	1.7
2004-05-04	3.2	4.8
2004-06-01	2.4	3.7
2004-07-02	1.9	2.4
2004-08-03	2.2	5.3
2004-09-01	3.8	9.5
2004-10-03	1.2	5
2004-11-01	6.9	6.3
2004-12-01	3.2	3.4
2005-01-04	4.2	1.7
2005-02-01	2.8	2.2
2005-03-01	8.3	3.5
2005-04-02	4.5	5
2005-05-01	3.5	2.4
2005-06-01	4.2	3.7
2005-07-01	0.69	4.7
2005-08-01	2	2.9
2005-09-01	4.2	4.4
2005-10-02	5.2	1.4
2005-11-01	4	7.8
2005-12-01	4.7	3.3
2006-01-03	4.1	6
2006-01-17	3.1	3.9
2006-01-17	7.1	2.7
2006-02-01	5.1	3.6
2006-03-01	2.1	12
2006-04-01	3.2	8
2006-05-03	4.6	3.1
2006-06-01	4.5	8.8
2006-07-01	3.6	6.5
2006-08-01	3.7	7.5
2006-09-01	3.5	5.3
2006-10-01	6.7	5.5
2006-11-01	3	4.6
2006-12-01	2.9	2.4
2007-01-04	2.3	2
2007-02-01	3.7	3.9
2007-03-01	2	4.6
2007-04-02	3.9	1.9
2007-05-02	3.3	2.6
2007-06-05	5.6	2.9
2007-07-04	5.7	1.5
2007-08-02	3.5	3.2
2007-09-02	3.1	4.8
2007-10-02	9.9	2.2
2007-11-02	4.4	5.6
2007-12-03	1.6	4.2
2008-01-04	1.5	1.7
2008-02-01	1.1	2.2
2008-03-01	1	7.4
2008-04-03	1	2.8
2008-05-02	1.6	2.7
2008-05-02	1.6	2.7
2008-06-03	7	2.2
2008-07-03	1.5	3.6
2008-08-03	6.5	1.1
2008-09-02	2.5	3.7
2008-10-05	2.9	3.3
2008-11-05	1.6	2.9
2008-12-04	5.2	1.5
2009-01-03	1.5	5.8
2009-02-01	0.91	2.4
2009-03-02	0.7	3.9
2009-04-03	1	3.1
2009-05-03	0.9	1.7
2009-06-03	1.3	1.2
2009-07-05	1	8.7
2009-08-03	1.4	2.2
2009-09-05	1.7	5.1
2009-10-07	2	4.6
2009-12-03	2.3	1.9
2010-01-25	9.7	4.9
2010-02-03	4.6	3.1
2010-03-04	1.7	4.2
2010-04-04	1.1	2.9
2010-05-03	0.76	0.7
2010-07-03	1.8	2.3
2010-08-03	2.6	2.8
2010-09-03	1.6	1.9
2010-10-03	1.1	2.4
2010-11-04	2.7	0.8
2010-12-03	6.6	1.2
2011-02-03	1.2	0.75
2011-03-02	4.2	1.9
2011-04-03	6	4.7
2011-05-03	5	3.7
2011-06-03	3.9	3.1
2011-07-03	2.2	3.7
2011-08-03	1.7	0.55
2011-09-03	1.8	2.2
2011-10-03	1.1	6.7
2011-11-13	2	1.6
2011-12-03	2.4	4.2
2012-01-03	5.7	4.7
2012-02-03	2.6	1.4
2012-03-02	3.3	1.6
2012-04-03	5.9	3.4
2012-05-03	2.6	0.73
2012-06-03	9.5	1.4
2012-07-03	1.5	3.1
2012-08-03	3.5	0.5
2012-09-03	1.7	2.5
2012-10-04	1.7	5.1
2012-11-02	0.81	1.9
2012-12-02	4.9	5.6
2013-01-03	4	5.9
2013-02-01	1	5.7
2013-03-01	4.6	1.7
2013-04-04	2.4	11
2013-05-03	4.4	6
2013-06-03	2.1	5.9
2013-08-03	5.4	5.9
2013-09-03	5.1	2
2013-10-03	3.4	18
2013-11-03	9.1	19
2013-12-03	2.1	3.3
2014-01-04	0.87	8.2
2014-02-02	2.3	3.7
2014-03-01	0.96	1.6
2014-04-02	0.5	5.7
2014-05-03	1.4	3.7
2014-06-03	3.9	9.1
2014-07-02	2.1	3
2014-08-03	0.33	3.7
2014-09-03	0.5	3.9
2014-10-03	3.3	2.7
2014-11-03	0.97	6.6
2014-12-03	2.4	10
2015-01-04	1.5	18
2015-02-03	2.9	1.8
2015-03-01	2.4	13
2015-04-03	1.4	20
2015-04-17	1.2	6.2
2015-05-02	5.2	2.7
2015-06-04	1.2	6.7
2015-07-03	5.2	2.3
2015-08-03	8.4	3.5
2015-09-02	0.79	6.4
2015-10-03	1.3	6.4
2015-11-03	1.5	8.5
2015-12-03	1	3.7
2016-01-03	1.1	4.1
2016-02-02	0.72	4.5
2016-03-01	0.76	4
2016-04-04	2.7	5.6
2016-05-03	4.1	8.4
2016-06-02	1.3	6.4
2016-07-03	3.5	6.9
2016-08-03	1	6.9
2016-09-03	0.47	4.3
2016-10-03	0.94	8.9
2016-11-03	0.63	4.2
2016-12-03	2.5	9.1
2017-01-03	1.1	4.3
2017-02-02	1.1	16
2017-03-03	4.6	34
2017-03-10	15.2	20
2017-03-19	0.74	17
2017-03-19	0.44	20
2017-04-03	2.3	2.7
2017-05-03	2.2	3.4
2017-06-02	1.3	5.9
2017-07-03	2.4	3.3
2017-08-03	1.9	1.7
2017-09-03	0.46	3.5
2017-10-03	0.5	6.4
2017-11-03	2.3	7.4
2017-12-03	1	7.6
2018-01-05	8.8	9.5
2018-02-02	1.4	2.3
2018-03-03	0.6	3.2
2018-04-03	0.9	3.4
2018-05-03	1.5	8.5
2018-06-09	1.1	15
2018-07-03	0.3	6
2018-08-03	0.3	6.5
2018-09-03	0.5	8.4
2018-10-03	0.7	2.9
2018-11-03	0.3	4.3
2018-12-03	3	5
2019-01-03	2.2	5.2
2019-02-03	0.5	6
2019-03-03	0.8	7.5
2019-04-03	2	3.7
2019-05-03	0.49	12
2019-06-03	0.36	7.3
2019-07-03	0.6	6.6
2019-08-03	0.53	16
2019-09-03	0.3	6
2019-10-03	0.9	3.9
2019-11-03	1	6.9
2019-11-03	1	6.9
2019-12-03	0.6	13
