# Supplementary material for: Natural attenuation processes control groundwater contamination in the Chernobyl exclusion zone: evidence from 35 years of radiological monitoring
Source: Sci Rep. 2022 Oct 29;12:18215. doi: 10.1038/s41598-022-22842-5 (PMC9617897; doi:10.1038/s41598-022-22842-5)
Supplement: Supplementary file 1 — Supplementary Information 1. [file 41598_2022_22842_MOESM1_ESM.zip › 2022-09-14_SUPPLEMENTAL_INFORMATION-Annex3_Bugai_etal_REV.xlsx]

## Sheet: Contents
	Supplenetal Information. Annex 3
	Compilation of surface water monitoring data for Pripyat river collected by the SSE "Ecocenter" in Chernobyl exclusion zone in 1987-2020
	Information on analytical methods, analytical errors and calculation scheme for radionuclide transport is contained in the 'METHODS' section of the article

## Sheet: Surface water concentrations
	Yearly averaged 137Cs and 90Sr activity concentrations in water of Pripyat River (Chernobyl Town), Bq/l
	Year	137Cs	90Sr
	1987	1.6	1.3
	1988	0.74	1.4
	1989	0.52	0.74
	1990	0.36	0.78
	1991	0.21	1
	1992	0.21	0.44
	1993	0.21	0.85
	1994	0.2	0.93
	1995	0.11	0.33
	1996	0.13	0.34
	1997	0.16	0.25
	1998	0.14	0.3
	1999	0.15	0.5
	2000	0.11	0.22
	2001	0.12	0.23
	2002	0.07	0.17
	2003	0.05	0.15
	2004	0.05	0.18
	2005	0.07	0.19
	2006	0.07	0.16
	2007	0.05	0.12
	2008	0.01	0.1
	2009	0.03	0.11
	2010	0.05	0.11
	2011	0.05	0.1
	2012	0.0389057	0.0818679
	2013	0.0760172	0.179931
	2014	0.0584464	0.107696
	2015	0.0373214	0.0868036
	2016	0.0330182	0.0894
	2017	0.0337544	0.0641404
	2018	0.054375	0.0913571
	2019	0.0297895	0.0524737

## Sheet: Radionuclide transport
	Water flow and radionuclide transport by Pripyat River
		137Cs transport, TBq/y							90Sr transport, TBq/y
		Entry to CEZ	Inside the CEZ	Chernobyl			Entry to CEZ	Inside the CEZ	Chernobyl			Water flow, km3/y
	1987	11.6364	1.16364	12.8		1987	4.2	6.2	10.4		1987	7.75786
	1988	8.86839	0.611613	9.48		1988	7.55957	11.1404	18.7		1988	12.9613
	1989	5.94462	0.495385	6.44		1989	4.485	4.485	8.97		1989	12.3621
	1990	4.3985	0.2315	4.63		1990	5.93	4.17	10.1		1990	12.8982
	1991	2.89		2.89		1991	7	7.4	14.4		1991	13.9389
	1992	1.92		1.92		1992	1.78	2.36	4.14		1992	9.30312
	1993	3.23143	0.248571	3.48		1993	5.2	9	14.2		1993	16.9348
	1994	2.96		2.96		1994	6.03	8.17	14.2		1994	15.0111
	1995	0.9775	0.1725	1.15		1995	1.19	2.21	3.4		1995	10.4069
	1996	1.11429	0.185714	1.3		1996	1.44	1.98	3.42		1996	10.06
	1997	1.60556	0.0944444	1.7		1997	0.8	1.88	2.68		1997	10.7222
	1998	2.89	0.06	2.95		1998	2.58	3.79	6.37		1998	21.476
	1999	2.32	0.73	3.05		1999	3.21	6.99	10.2		1999	20.6
	2000	1.42	0.29	1.71		2000	1.71	1.65	3.36		2000	14.8
	2001	1.32	0.22	1.54		2001	1.29	1.85	3.14		2001	13.8
	2002	0.83	0.04	0.87		2002	0.51	1.14	1.65		2002	11.3
	2003	0.49	0.49	0.49		2003	0.4	1	1.4		2003	10.4
	2004	0.59	0.1	0.69		2004	0.66	1.57	2.23		2004	13.2
	2005	1.38	0.01	1.39		2005	1.89	1.81	3.7		2005	15.5
	2006	0.76	0.16	0.92		2006	0.64	1.3	1.94		2006	12.8
	2007	0.61	0.06	0.67		2007	0.47	0.91	1.38		2007	12.4
	2008	0.49	0.11	0.6		2008	0.46	0.96	1.42		2008	15.3
	2009	0.44	0.06	0.5		2009	0.54	0.97	1.51		2009	15.2
	2010	0.73	0.14	0.87		2010	0.94	1.27	2.21		2010	16.2
	2011	0.62	0.06	0.68		2011	0.51	0.89	1.4		2011	14.27
	2012	0.43	0.01	0.44		2012	0.26	0.61	0.87		2012	11.09
	2013	1.43	0.46	1.89		2013	1.48	3.53	5.01		2013	20.3
	2014	0.46	0.1	0.56		2014	0.4	0.68	1.08		2014	11.09
	2015	0.19	0.03	0.22		2015	0.14	0.27	0.41		2015	5.4
	2016	0.23	0.01	0.24		2016	0.29	0.37	0.66		2016	8.64
	2017	0.36	0.04	0.4		2017	0.35	0.37	0.72		2017	12.09
	2018	0.48	0.16	0.64		2018	0.46	0.69	1.15		2018	12.76
	2019	0.23	0.02	0.25		2019	0.19	0.17	0.36		2019	7.68
	2020	0.11	0.02	0.13		2020	0.11	0.14	0.25		2020	6.1
