# Supplementary material for: Natural attenuation processes control groundwater contamination in the Chernobyl exclusion zone: evidence from 35 years of radiological monitoring
Source: Sci Rep. 2022 Oct 29;12:18215. doi: 10.1038/s41598-022-22842-5 (PMC9617897; doi:10.1038/s41598-022-22842-5)
Supplement: Supplementary file 1 — Supplementary Information 1. [file 41598_2022_22842_MOESM1_ESM.zip › 2022-09-14_SUPPLEMENTAL_INFORMATION-Annex4_Bugai_etal_REV.xlsx]

## Sheet: Contents
	Supplenetal Information. Annex 4
	Data (table format) on 137Cs and 90Sr distribution in soils of ‘landscape polygones’ of Chernobyl exclusion zone in 2020
	Information on sampling methods, analytical methods and analytical errors is described in the 'METHODS' section of the article
	Map of the landscape polygones is given in Supplemental information, Figure S10.1

## Sheet: 137 Cs
Distribution of 137Cs in soils of lanscape polygones in Chernobyl exclusion zone in 2020 (in % of the total profile activity inventory)
	Polygone number
Soil layer, cm	1	2	3	4	5	6	7	8	9	10	11	12	13
0–5	39.7219	92.3695	83.1663	45.8167	67.0268	73.1976	85.7428	32.0963	36.963	60.0601	86.4322	71.2136	77
5–10	53.6246	4.01606	9.61924	28.8845	28.0112	25.0677	10.9671	11.0331	37.962	7.70771	8.94472	15.0451	5
10–15	3.17776	1.10442	1.60321	9.36255	3.10124	1.10298	1.69492	14.0421	5.19481	5.30531	2.41206	9.02708	13
15–20	1.9861	1.00402	2.30461	5.07968	0.60024	0.300812	0.598205	14.0421	2.5974	7.50751	0.603015	1.30391	2.3
20-25	1.09235	0.401606	2.20441	2.78884	0.60024	0.100271	0.299103	12.0361	0.899101	4.004	0.603015	1.40421	1
25–30	0.19861	0.301205	0.300601	1.69323	0.10004	0.100271	0.0997009	7.62287	1.1988	4.6046	0.201005	0.401204	0.4
30–35	0.0993049	0.200803	0.400802	1.99203	0.30012	0	0.199402	3.10933	2.8971	4.2042	0.201005	0.501505	0.2
35–40	0.0397219	0.200803	0.200401	1.49402	0.10004	0.0601624	0.199402	4.81444	5.49451	3.1031	0.201005	0.601805	0.2
40–45	0.019861	0.301205	0.1002	0.498008	0.060024	0.0200541	0.0997009	0.501505	4.4955	2.5025	0.201005	0.200602	0.3
45–50	0.0397219	0.100402	0.1002	2.39044	0.10004	0.0501354	0.0997009	0.702106	2.2977	1.001	0.201005	0.300903	0.6

## Sheet: 90 Sr
Distribution of 90Sr in soils of lanscape polygones in Chernobyl exclusion zone in 2020 (in % of the total profile activity inventory)
	Polygone number
Soil layer, cm	1	2	3	4	5	6	7	8	9	10	11	12	13
0 – 5	18.8305	66.7331	60.2833	16.0643	11	37.0741	77.2317	29.9103	27.027	29.97	34.034	57	65.5903
5 – 10	37.6611	7.86853	15.0708	16.0643	18	16.0321	17.0512	17.9462	13.013	19.98	24.024	12	11.0999
10 – 15	11.893	6.87251	21.0992	11.0442	16	4.70942	2.10632	10.9671	12.012	6.79321	5.50551	21	5.65086
15 – 20	11.893	2.78884	1.00472	8.53414	9.4	3.30661	0.802407	9.97009	7.00701	12.987	15.015	3	3.43088
20 – 25	6.24381	2.19124	1.00472	6.4257	12	2.40481	0.702106	9.37188	11.011	12.987	5.70571	2.2	3.83451
25 – 30	2.37859	2.09163	0.602833	6.62651	14	3.90782	0.401204	12.9611	10.01	5.89411	3.6036	0.9	1.10999
30 – 35	2.77502	2.19124	0.602833	3.51406	3.8	2.90581	0.501505	3.68893	7.10711	4.8951	2.5025	1.1	2.72452
35 – 40	1.38751	3.28685	0.100472	8.63454	5.3	3.60721	0.401204	3.68893	4.3043	2.2977	4.1041	1.9	2.4218
40 – 45	5.84737	2.88845	0.200944	11.0442	6.8	13.0261	0.501505	0.598205	6.30631	2.4975	2.8028	0.5	2.21998
45 – 50	1.09019	3.08765	0.0301417	12.0482	3.7	13.0261	0.300903	0.897308	2.2022	1.6983	2.7027	0.4	1.91726
