# Supplementary material for: Natural attenuation processes control groundwater contamination in the Chernobyl exclusion zone: evidence from 35 years of radiological monitoring
Source: Sci Rep. 2022 Oct 29;12:18215. doi: 10.1038/s41598-022-22842-5 (PMC9617897; doi:10.1038/s41598-022-22842-5)
Supplement: Supplementary file 1 — Supplementary Information 1. [file 41598_2022_22842_MOESM1_ESM.zip › 2022-09-14_SUPPLEMENTAL_INFORMATION-Annex5_Bugai_etal_REV.xlsx]

## Sheet: Contents
	Supplemental information. Annex 5.
	Results of Mann-Kendall statistical analysis of trends of 137Cs, 90Sr activity concentrations and groundwater levels in monitoring wells in CEZ
	Contents
	This annex presents the results of Mann-Kendall statistical analysis(Aziz et al., 2003) of trends in groundwater monitoring data in Chernobyl Exclusion zone
	The analyzed set of 31 monitoring wells is representative of different types of contaminant source-term: waste dump sites, sites with the contaminated topsoil layer, as well as sites influenced by seepage from contaminated water bodies
	Analysis was carried out for following parameters: yearly-averaged 137Cs and 90Sr activity concentrations and yearly averaged groundwater levels in monitoring wells for the period 2010 -2019
	Analysis is carried out using the GSI Mann-Kendall Toolkit software (Connor et al., 2012)

## Sheet: Trend analysis
	Explanation of parameters determined in the course of trend analysis of monitoring data (adapted from Connor et al., 2012)
	COEFFICIENT OF VARIATION (COV)
	The COV is used to distinguish between a “No Trend” result (significant scatter in concentration trend vs. time) and a “Stable” result (limited variability in concentration vs. time) for datasets with no significant increasing or decreasing trend (e.g. low CF).
	The ‘S’ Statistic
	Indicates whether concentration trend vs. time is generally decreasing (negative S value) or increasing (positive S value)
	The Confidence Factor (CF)
	The CF value modifies the S Statistic calculation to indicate the degree of confidence in the trend result, as in ‘Decreasing” vs. “Probably Decreasing” or “Increasing” vs. “Probably Increasing.” Additionally, if the confidence factor is quite low, due either to considerable variability in concentrations vs. time or little change in concentrations vs. time, the CF is used to apply a preliminary “…
	CONCENTRATION TREND
	The outcomes “No Trend,” “Stable,” “Probably Decreasing,” and “Decreasing” all indicate a nonincreasing condition, while “Increasing” or “Probably Increasing” are the only outcomes that are indicative of increasing concentrations over time at the monitoring location

## Sheet: Cs-137
	Trend analysis for Cs-137
	Time period 2010 - 2019
no	Site	Well no.	Coefficient of variation	Mann-Kendall statistics (S)	Confidence Factor, %	Concentration trend	Remark
1	Stroybaza waste dump	K-1/1	0.58	-25	98.6	Decreasing
2		K-1/2	0.78	-5	63.6	Stable
3		K-2/1	0.78	-13	85.4	Stable
4		K-2/1D	1.13	5	63.6	No trend
5		K-2/2	0.45	-27	99.2	Decreasing
6		K-3/1	0.52	4	60.3	No trend
7		K-3/1D	0.68	-9	75.8	Stable
8		171A/1	0.62	-13	85.4	Stable
9		171A/2	0.41	-11	81	Stable
10		171A/3	0.39	2	54	No trend
11	Yanov Station (waste dump)	164/Q1	0.44	-7	70	Stable
12		165/Q1	0.41	9	75.8	No trend
13		169/Q1	0.6	3	56.9	No trend
14		169/Q2	0.3	-9	75.8	Stable
15		169/Q3	0.47	-1	50	Stable
16		K-13	0.67	3	56.9	No trend
17		K-14	0.84	13	85.4	No trend
18		K-14D	0.54	21	96.4	Increasing
19		K-15	1.06	1	50	No trend
20		K-15D	0.78	-5	63.6	Stable
21	Neftebaza (waste dump)	K-4	0.13	-5	63.6	Stable
22		K-5	0.57	-31	99.8	Decreasing	likely influenced by seepage from Pripyat Zaton
23		K-6	0.41	-7	70.7	Stable	likely influenced by seepage from Pripyat Zaton
24		K-7	0.57	-11	81	Stable	likely influenced by seepage from Pripyat Zaton
25	Waste water ponds	1/4	0.48	1	50	No trend
26		2/4	0.74	7	70	No trend
27		168/Q2	0.37	17	92.2	Prob.increasing
28		168/Q3	0.55	3	56.9	No trend
29		K-8	1.13	-9	75.8	No trend
30	Chistogalovka	175/2	0.74	19	94.6	Prob.increasing
31		175/A2	1.08	15	89.2	No trend
32	Kopachi	184/Q1	2.07	3	56.9	No trend
33		188/2	0.69	3	56.9	No trend
34		188/A2	0.67	14	87.3	No trend
35		190/Q1	0.66	0	45.6	Stable
36		192/Q1	1.22	9	75.8	No trend
37		193/Q1	1.59	6	66.8	No trend
38		193/Q2	0.65	4	60.3	No trend
39		193/Q3	0.84	-5	63.6	Stable
40	Pripyat wellfield	506	0.58	9	75.8	No trend
41		511	0.86	1	50	No trend
42		156/Q1	0.46	-11	81	Stable
43		156/Q2	0.21	-15	89.2	Stable
44		156/Q3	0.56	-11	81	Stable
45		185/Q1	0.78	-5	63.6	Stable
46		185/Q2	0.7	-6	66.8	Stable
47		185/Q3	0.72	16	90.7	Prob.increasing
48	Pripyat Town	179/Q1	0.83	8	72.9	No trend
49		179/Q2	0.49	15	89.2	No trend
50		179/Q3	0.59	21	96.4	Increasing
51		186/Q1	0.28	7	70	No trend
52		186/Q2	0.63	-9	75.8	Stable
53		186/Q3	0.45	-2	53.5	Stable
54	Azbuchin Lake	1	0.62	-17	92.2	Prob.decreasing
55		1A	0.75	3	56.9	No trend
56		2	0.83	9	75.8	No trend
57		2A	0.72	23	97.7	Increasing
58		3	0.55	-6	66.8	Stable
59		3a	0.61	-5	63.6	Stable
60	Krasnenskaya floodplain	200	0.72	-1	50	Stable
61		201/1	0.75	7	70	No trend
62		201-1	0.65	-12	83.2	Stable
63		203-1	0.43	-3	56.9	Stable
64		206-1	0.87	-9	75.8	Stable
65	Cooling pond (PK-14)	2	0.36	5	63.6	No trend
66		2a	0.69	3	56.9	No trend
67		2b	0.36	-6	66.8	Stable
68	Cooling pond (PK-64)	92/1	0.42	27	99.2	Increasing
69		92/2	0.72	2	53.5	No trend
70	Cooling pond (PK-113)	151/1K	0.47	7	70	No trend
71		151/3K	0.5	-1	50	Stable
72	Sandy Plateau	K-1	0.73	-10	78.4	Stable	likely influenced by seepage from Semikhody Zaton
73		K-3	0.21	3	56.9	No trend	likely influenced by seepage from Semikhody Zaton

## Sheet: Sr-90
	Trend analysis for Sr-90
	Time period 2010 - 2019
	Site	Well no.	Coefficient of variation	Mann-Kendall statistics (S)	Confidence Factor	Concentration trend	Remark
	Stroybaza waste dump	K1-1	0.43	-17	>99,9	Decreasing
		K1-2	0.54	13	85.4	No trend
		K2-1	1.63	-7	70	No trend
		K2-1D	0.58	-19	94.6	Prob.decreasing
		K2-2	0.66	-27	99.2	Decreasing
		K3-1	0.34	1	50	No trend
		K3-1D	0.42	-28	99.4	Decreasing
		171A/1	1.06	-29	99.5	Decreasing
		171A/2	1.13	-11	81	No trend
		171A/3	0.45	-17	95.1	Decreasing
	Yanov Station (waste dump)	164/Q1	0.56	-29	99.5	Decreasing
		165/Q1	0.57	4	60.3	No trend
		169/Q1	0.8	-25	98.6	Decreasing
		169/Q2	0.63	-27	99.2	Decreasing
		169/Q3	0.65	-25	98.6	Decreasing
		K-13	0.63	7	70.7	No trend
		K-14	0.66	-29	99.5	Decreasing
		K-14D	0.57	-11	81	Stable
		K-15	0.73	31	99.8	Increasing
		K-15D	0.54	13	85.4	No trend
	Neftebaza (waste dump)	K-4	0.23	-3	56.9	Stable
		K-5	1.05	-5	63.6	No trend	likely influenced by seepage from Pripyat Zaton
		K-6	0.78	32	99.9	Increasing	likely influenced by seepage from Pripyat Zaton
		K-7	0.58	41	>99,9	Increasing	likely influenced by seepage from Pripyat Zaton
	Waste water ponds	1/4	0.99	-33	99.9	Decreasing
		2/4	0.81	-37	>99,9	Decreasing
		168/Q2	0.78	-17	92.2	Prob.decreasing
		168/Q3	0.72	-15	89.2	Stable
		K-8	0.87	-1	50.5	Stable
	Chistogalovka	175/2	0.49	-25	98.6	Decreasing
		175/A2	0.93	-23	97.7	Decreasing
	Kopachi	184/Q1	1.38	-23	97.7	Decreasing
		188/2	0.89	-15	89.2	Stable
		190/Q1	0.94	19	94.6	Prob.increasing
		192/Q1	0.93	-3	56.9	Stable
		193/Q1	1.06	0	66.8	No trend
		193/Q2	1.19	-7	70	No trend
		193/Q3	1.01	-13	85.4	No trend
		188/A2	0.73	-7	70.7	Stable
	Pripyat wellfield	506	0.56	-17	92.2	Prob.decreasing
		511	1.06	-5	63.6	No trend
		156/Q1	0.64	-30	99.7	Decreasing
		156/Q2	0.86	-27	99.2	Decreasing
		156/Q3	0.85	-21	96.4	Decreasing
		185/Q1	0.91	-13	85.4	Stable
		185/Q2	0.55	-35	100	Decreasing
		185/Q3	0.72	-13	85.4	Stable
	Pripyat Town	179/Q1	0.5	-17	92.2	Prob.decreasing
		179/Q2	0.76	-13	85.4	Stable
		179/Q3	0.61	-23	97.7	Decreasing
		186/Q1	0.61	-3	56.9	Stable
		186/Q2	0.56	-13	85.4	Stable
		186/Q3	0.53	-13	85.4	Stable
	Azbuchin Lake	1	0.19	-38	>99,9	Decreasing
		1A	0.25	-11	81	Stable
		2	0.46	11	81	No trend
		2A	0.53	13	85.4	No trend
		3	0.49	-19	94.6	Prob.decreasing
		3a	0.54	15	89.2	No trend
	Krasnenskaya floodplain	200	0.61	-23	97.7	Decreasing
		200/1	0.7	-11	81	Stable
		201-1	0.54	-23	97.7	Decreasing
		203-1	0.67	-27	99.2	Decreasing
		206-1	0.55	-23	97.7	Decreasing
	Cooling pond (PK-14)	2	0.34	-23	97.7	Decreasing
		2a	0.3	-17	92.2	Prob.decreasing
		2b	0.42	-13	85.4	Stable
	Cooling pond (PK-64)	92/1	0.22	-17	92.2	Prob.decreasing
		92/2	0.41	-32	99.9	Decreasing
	Cooling pond (PK-113)	151/1K	0.31	11	81	No trend
		151/3K	0.28	-1	50	Stable
	Sandy Plateau	K-1	0.5	-5	63.6	Stable	likely influenced by seepage from Semikhody Zaton
		K-3	0.35	25	98.6	Increasing	likely influenced by seepage from Semikhody Zaton

## Sheet: Groundwater_level
	Trend analysis for groundwater level
	Time period 2010 - 2019
	Site	Well no.	Coefficient of variation	Mann-Kendall statistics (S)	Confidence Factor	Concentration trend	Remark
	Stroybaza (waste dump)	K1-1	0	-17	92.2	Prob.decreasing
		K1-2	0.01	-19	94.6	Prob.decreasing
		K2-1	0.01	-17	92.2	Prob.decreasing
		K2-1D	0	-16	90.7	Prob.decreasing
		K2-2	0.01	-17	92.2	Prob.decreasing
		K3-1	0	-13	85.4	Stable
		K3-1D	0.01	-31	99.8	Decreasing
		171A/1	0.01	-29	99.5	Decreasing
		171A/2	0.01	-29	99.5	Decreasing
		171A/3	0.01	-20	97.8	Decreasing
	Yanov Station (waste dump)	164/Q1	0	-15	89.2	Stable
		165/Q1	0	-13	85.4	Stable
		169/Q1	0	-21	96.4	Decreasing
		169/Q2	0	-19	93.4	Prob.decreasing
		169/Q3	0	-18		Prob.decreasing
		K-13	0	-13	85.4	Stable
		K-14	0.01	-21	96.4	Decreasing
		K-14D	0	-21	96.4	Decreasing
		K-15	0.01	-27	99.2	Decreasing
		K-15D	0.01	-19	94.6	Prob.decreasing
	Neftebaza (waste dump)	K-4	0	-20	95.5	Decreasing
		K-5	0	-20	95.5	Decreasing	likely influenced by seepage from Pripyat Zaton
		K-6	0	-21	96.4	Decreasing	likely influenced by seepage from Pripyat Zaton
		K-7	0	-22	97.1	Decreasing	likely influenced by seepage from Pripyat Zaton
	Waste water ponds	1/4	0	-19	94.6	Prob.decreasing
		2/4	0	-28	99.4	Decreasing
		168/Q2	0.01	-27	99.2	Decreasing
		168/Q3	0.01	-31	99.8	Decreasing
		K-8	0.01	-24	98.2	Decreasing
	Chistogalovka	175/2	0	-8	72.9	Stable
		175/A2	0	-4	60.3	Stable
	Kopachi	184/Q1	0	-8	72.9	Stable
		188/2	0	-27	99.2	Decreasing
		188/A2	0	-15	89.2	Stable
		190/Q1	0	-21	96.4	Decreasing
		192/Q1	0	-15	89.2	Stable
		193/Q1	0.01	-31	99.8	Decreasing
		193/Q2	0.01	-29	99.5	Decreasing
		193/Q3	0.01	-30	99.7	Decreasing
	Pripyat wellfield	506	0	-7	70	Stable
		511	0	-19	94.6	Prob.decreasing
		156/Q1	0	-18	93.4	Prob.decreasing
		156/Q2	0	-21	96.4	Decreasing
		156/Q3	0	-19	94.6	Prob.decreasing
		185/Q1	0	-18	93.4	Prob.decreasing
		185/Q2	0	-13	85.4	Stable
		185/Q3	0	-15	89.2	Stable
	Pripyat Town	179/Q1	0	-21	96.4	Decreasing
		179/Q2	0	-19	94.6	Prob.decreasing
		179/Q3	0	-19	94.6	Prob.decreasing
		186/Q1	0	-19	94.6	Prob.decreasing
		186/Q2	0	-13	85.4	Stable
		186/Q3	0	-7	70	Stable
	Azbuchin Lake	1	0	-15	89.2	Stable
		1A	0	-15	89.2	Stable
		2	0.01	-25	98.6	Decreasing
		2A	0.01	-25	98.6	Decreasing
		3	0.01	-29	99.5	Decreasing
		3a	0.01	-29	99.5	Decreasing
	Krasnenskaya floodplain	200	0	-13	85.4	Stable
		200/1	0	-17	92.2	Prob.decreasing
		201-1	0	-19	94.6	Prob.decreasing
		203-1	0	-19	94.6	Prob.decreasing
		206-1	0	-15	89.2	Stable
	Cooling pond (PK-14)	2	0.01	-37	>99,9	Decreasing
		2a	0.01	-37	99.9	Decreasing
		2b	0.01	-33	99.9	Decreasing
	Cooling pond (PK-64)	92/1	0.01	-34	100	Decreasing
		92/2	0	-31	99.8	Decreasing
	Cooling pond (PK-113)	151/1K	0.01	-38	>99,9	Decreasing
		151/3K	0.01	-27	99.2	Decreasing
	Sandy Plateau	K-1	0	-18	93.3	Prob.decreasing	likely influenced by seepage from Semikhody Zaton
		K-3	0	-11	81	Stable	likely influenced by seepage from Semikhody Zaton
