# Supplementary material for: Natural attenuation processes control groundwater contamination in the Chernobyl exclusion zone: evidence from 35 years of radiological monitoring
Source: Sci Rep. 2022 Oct 29;12:18215. doi: 10.1038/s41598-022-22842-5 (PMC9617897; doi:10.1038/s41598-022-22842-5)
Supplement: Supplementary file 1 — Supplementary Information 1. [file 41598_2022_22842_MOESM1_ESM.zip › 2022-09-14_SUPPLEMENTAL_INFORMATION-Annex6_Bugai_etal_REV.xlsx]

## Sheet: Contents
	Supplemental Information. Annex 6
	Groundwater monitoring data of SSE “Ecocenter” for the period 1989 - 2019 used as an input information for Mann-Kendall statistical analysis of trends
	Contents
	This file contains groundwater monitoring data for the Chernobyl Exclusion zone collected by the Special State Enterprise "Ecocenter" in 1989 - 2019
	The sheet 'Well characteristics' contains information on technical characteristics of monitoring wells.
	The subsequent sheets contain monitoring data for individual wells
	The reported groundwater monitoring results for 137Cs, 90Sr and groundwater are yearly-averaged values based on montly or quaterly measurements

## Sheet: Well characteristics
Well	Site	X	Y	Well mouth, m a.s.l.	Diameter, mm	Well head height, m	Depth, m	Top of screen, m	Scren length, m
1/1	Stroybaza waste dump	30.0791	51.3834	113.39	122	0.25	15	2.1	12
1/2	Stroybaza waste dump	30.0876	51.3942	114.86	122	0.53	15	2.1	12
2/1	Stroybaza waste dump	30.0861	51.3803	113.97	122	0.75	15	2.1	12
2/1D	Stroybaza waste dump	30.088	51.3796	113.95	122	0.52	30	17	12
2/2	Stroybaza waste dump	30.0879	51.3852	113.42	122	0.33	15	2.1	12
3/1	Stroybaza waste dump	30.1142	51.3681	111.99	122	0.39	15	2.1	12
3/1D	Stroybaza waste dump	30.1147	51.3679	111.99	122	0.45	30	17	12
171A/1	Stroybaza waste dump	30.1201	51.3699	113.8	112	0.4	10.4	3.25	2,2
171A/2	Stroybaza waste dump	30.1268	51.3706	114.18	112	0.25	11	2.45	4.7
171A/3	Stroybaza waste dump	30.1201	51.3699	113.65	112	0.38	29.5	26.7	2
169/Q1	Yanov Station waste dump	30.072	51.3958	113.13	112	0.65	10	4	3
169/Q2	Yanov Station waste dump	30.0718	51.3957	112.75	112	0.85	21	17.9	1.5
169/Q3	Yanov Station waste dump	30.0694	51.3959	112.9	112	0.8	30	26.8	1.5
164/Q1	Yanov Station waste dump	30.0499	51.3963	111.73	112	0.65	10	1.5	4
165/Q1	Yanov Station waste dump	30.0406	51.3899	113.1	112	0.8	10	2.5	4
K-13	Yanov Station waste dump	30.0688	51.391	112.14	122	0.73	15	2.1	12
K-13D	Yanov Station waste dump	30.0693	51.3909	112.1	122	0.54	30	17	12
K-14	Yanov Station waste dump	30.071	51.3945	113	122	0.8	15	2.1	12
K-14D	Yanov Station waste dump	30.0712	51.3942	112.98	122	0.63	30	17	12
К-15	Yanov Station waste dump	30.0635	51.3942	113.61	122	0.92	15	2.1	12
К-15D	Yanov Station waste dump	30.0639	51.3941	113.62	122	0.89	30	17	12
К-4	Neftebaza waste dump	30.0883	51.404	114.7	122	0.37	15	2.1	12
К-5	Neftebaza waste dump	30.0911	51.4083	111.82	122	0.44	15	2.1	12
К-6	Neftebaza waste dump	30.0916	51.4108	107.63	122	0.75	15	2.1	12
К-7	Neftebaza waste dump	30.0919	51.4134	108.02	122	0.52	15	2.1	12
1/4	Waste water ponds	30.0923	51.3988	115.39	112	0.52	15	2.1	12
2/4	Waste water ponds	30.0985	51.3997	114.3	122	0.34	15	2.1	12
K-8	Waste water ponds	30.0882	51.3997	114.05	122	0.87	15	2.1	12
168/Q1	Waste water ponds	30.0968	51.396	115.22	112	0.71	13	7.3	4
168/Q2	Waste water ponds	30.096	51.3952	115.26	112	0.66	21	16.8	1.4
168/Q3	Waste water ponds	30.0977	51.396	115.35	112	0.84	30	27.3	1.5
156/Q1	Pripyat water wells	30.0146	51.4023	115.61	112	0.66	10	3.4	4
156/Q2	Pripyat water wells	30.0146	51.4023	115.54	112	0.75	20	17.9	1.4
156/Q3	Pripyat water wells	30.0146	51.4023	115.75	112	0.79	30	27.4	1.5
185/Q1	Pripyat water wells	30.0056	51.4077	114.48	112	0.8	12	3.9	4
185/Q2	Pripyat water wells	30.0054	51.4067	114.52	112	0.9	20	17	1.4
185/Q3	Pripyat water wells	30.005	51.4023	114.61	112	0.7	30.6	25.2	1.5
506	Pripyat water wells	29.9991	51.4052	113.93	112	0.5	31.8	18.2	3.3
511	Pripyat water wells	30.029	51.405	111.94	112	0.3	38	21.4	4.6
186/Q1	Pripyat Town	30.0375	51.4078	112.36	112	0.72	10	3.7	3
186/Q2	Pripyat Town	30.0359	51.4073	112.4	112	0.67	21.7	17.7	1.4
186/Q3	Pripyat Town	30.0378	51.4068	112.48	112	1.2	30.6	28.2	1
179/Q1	Pripyat Town	30.0532	51.409	113.54	112	0.8	12	5.9	4
179/Q2	Pripyat Town	30.0525	51.4081	113.46	112	0.87	21	17.7	1.4
179/Q3	Pripyat Town	30.0522	51.4085	113.52	112	0.64	30	26	1.5
175/2	Chystogalovka	30.032	51.3717	117.57	112	1.2	11.5	8.3	1
175А/2	Chystogalovka	30.037	51.3701	117.98	112	0.9	11.5	2.5	4.7
190/Q1	Kopachy village	30.1152	51.3582	113.18	112	0.5	10	3.8	4
192/Q1	Kopachy village	30.1279	51.3542	113.38	112	0.8	12	5.5	4
193/Q1	Kopachy village	30.1292	51.3615	113.29	112	0.72	10	4	4
193/Q2	Kopachy village	30.1295	51.3617	113.23	112	0.86	22	17.2	1.4
188/2	Kopachy village	30.0995	51.3463	118.54	112	0.6	11.5	8.5	1
188А/2	Kopachy village	30.0948	51.3468	117.7	112	0.55	10	7.2	1
190/Q1	Kopachy village	30.1152	51.3582	113.18	112	0.5	10	3.8	4
184/Q1	Kopachy village	30.0911	51.3619	114.75	112	0.53	10	2.9	4
200	Krasnenskaya foodplain	30.0347	51.4369	108.94	112	1.3	20	16.7	1
201/1	Krasnenskaya foodplain	30.0422	51.4436	107.8	112	0.62	10.5	8.5	1
201-1	Krasnenskaya foodplain	30.0378	51.4398	107.45	112	1.11	10.5	8	1
203-1	Krasnenskaya foodplain	30.0963	51.4244	108.62	112	1.33	48.5	47	1
206-1	Krasnenskaya foodplain	30.1174	51.4192	108.18	112	0.6	10.5	8.5	1
1	Azbuchin Lake	30.1244	51.4072	106.47	112	0.77	14.6	12.1	1.5
1a	Azbuchin Lake	30.1244	51.4072	106.42	112	0.83	9.15	6.65	1.5
2	Azbuchin Lake	30.1215	51.4063	110.09	112	1.27	14.29	11.89	1.5
2a	Azbuchin Lake	30.1214	51.4063	110.43	112	0.71	9.88	7.38	1.5
3	Azbuchin Lake	30.1191	51.4059	107.69	112	0.46	14.63	12.13	1.5
3a	Azbuchin Lake	30.1192	51.4058	107.72	112	0.74	6.18	3.62	1.5
151/1K	cooling pond, PK-113	30.1971	51.3357	108.35	127	0.7	12.5	9.15	2.75
151/3K	cooling pond, PK-113	30.1981	51.3364	106.18	127	0.7	9.4	7.5	1
2_14	cooling pond, PK-14	30.1264	51.4041	108.17	127	1	19.5	16.2	1.5
2a_14	cooling pond, PK-14	30.1264	51.4041	108.15	89	1	15.3	12.4	1.5
2b_14	cooling pond, PK-14	30.1264	51.4041	108.1	89	1	11.7	8.7	1
92/1	cooling pond, PK-64	30.176	51.3745	106.97	89	1	14.06	12	1
92/2	cooling pond, PK-64	30.1771	51.3746	106.27	89	0.75	15.5	14	1
K-1	Sandy Plateau waste dump	30.0599	51.417	108.66	122	0.68	15	2.1	12
K-3	Sandy Plateau waste dump	30.0721	51.4204	111.35	122	0.55	15	2.1	12

## Sheet: Stroybaza_K1-1
Site:	Stroybaza (waste dump)			Well:	K1-1
	Cs-137, Bq/m3		Sr-90, Bq/m3		GWL, m a.s.l.
Year	Mean	STD	Mean	STD	Mean	STD
1989					110.13	0
1990	300	155.6	4550	4030.5
1991	1423.8	771.4	43000	20287.5
1992	977.5	1734.6	82500	44177.9
1993	266.4	123.3	150592	55465.8	111	0.23
1994	341.2	236.8	222500	52936.5	111.26	0.28
1995	173.2	81.7	267500	67436.8	111.09	0.13
1996	277.9	201.4	223000	43971.1	110.99	0.14
1997	212.7	136.2	259167	55670.8	111.12	0.09
1998	314.8	181.1	203333	33665	111.69	0.16
1999	154.2	114.1	180000	41560.5	111.61	0.29
2000	157.2	78.6	223333	40973	111.54	0.17
2001	258.3	90.4	213333	47354.2	111.63	0.4
2002	1007.5	1082.9	229167	82842.5	111.21	0.26
2003	259.2	133.7	200833	35791.9	110.97	0.12
2004	294	146.4	235454	106242	111.62	0.29
2005	505	403.1	222727	77729.1	111.88	0.32
2006			184167	39876.7	111.79	0.26
2007	368.3	317.4	188182	28572.1	111.43	0.2
2008	137.7	66.7	211667	71583.8	111.27	0.18
2009	119.1	70.9	156333	33594.7	111.26	0.24
2010	104.4	57.5	172500	39800.6	111.26	0.44
2011	99.3	58.4	123083	43706.6	111.29	0.25
2012	74.2	36.5	123917	23558.3	111.58	0.26
2013	188.5	192.3	93833.3	13796.1	112.24	0.25
2014	100	38.9	75833.3	7637.6	111.81	0.42
2015	109.6	54.7	80250	19022.1	110.8	0.25
2016	62	15.1	89916.7	24280.4	110.92	0.18
2017	36.2	24.9	63166.7	20541.9	110.84	0.29
2018	27	1.4	54416.7	11492.8	111.1	0.29
2019	33.5	11.1	40666.7	15399.7	110.43	0.24

## Sheet: Stroybaza_K1-2
Site:	Stroybaza (waste dump)			Well:	K1-2
	Cs-137, Bq/m3		Sr-90, Bq/m3		GWL, m a.s.l.
Year	Mean	STD	Mean	STD	Mean	STD
1989	110	0
1990	200	78.1	3870	4233.2
1991	1127.5	304.7	7157.5	6347.4
1992	581.1	913.3	3978.9	1199.3
1993	201.5	108.9	29228.2	19919.5	109.64	0.28
1994	119.7	56	36450	19487.8	109.87	0.23
1995	110.5	50.8	15000	3668	109.59	0.12
1996	159.5	71.6	19008.3	10658.4	109.6	0.08
1997	120.7	71.7	37166.7	10553	109.8	0.08
1998	89.8	28.2	43500	35294	110.16	0.15
1999	37.2	13	42500	6455	110.19	0.23
2000	101.5	102.1	40750	16680.8	110.23	0.37
2001	175	110.3	46750	17480.9	110.34	0.2
2002	111	81.7	21750	6020.8	109.59	0.26
2003	60	54.3	16750	4113	109.17	0.1
2004	28	0	101500	64153.5	109.71	0.46
2005			157250	68873.7	110.25	0.36
2006			125000	12909.9	109.99	0.28
2007	44	0	102333	25774.7	109.69	0.09
2008	18	19.8	75250	26323.3	109.58	0.18
2009	15	15.6	76500	49568.1	109.59	0.22
2010	71	0	61000	26115.1	109.16	0.28
2011	8.5	4.9	52750	36472.6	109.54	0.22
2012	14.5	4.9	80250	21360	109.55	0.18
2013	25	0	227500	107199	110.74	0.84
2014	13	9.9	240250	108137	109.95	0.2
2015	26.5	0.7	140250	92521.6	108.87	0.19
2016	20.5	16.3	75000	29698.5	108.79	0.28
2017	40	28.3	100750	17075.8	108.5	0.93
2018	13.5	3.5	160500	69096.6	109.04	0.31
2019	10	1.4	106000	22330.8	108.67	0.49

## Sheet: Stroybaza_K2-1
Site:	Stroybaza (waste dump)			Well:	K2-1
	Cs-137, Bq/m3		Sr-90, Bq/m3		GWL, m a.s.l.
Year	Mean	STD	Mean	STD	Mean	STD
1990			1390	707.1
1991	955.7	367.5	8248.6	4316
1992	648.9	892.1	8847.8	2518.2
1993	209.4	102.2	16533.3	5968	110.83	0.2
1994	114.9	50.6	18716.7	9302.9	111.01	0.24
1995	153.2	132.4	9925	3342.1	110.89	0.11
1996	113.5	67.5	8250	2373.9	110.88	0.16
1997	135.6	66.5	15966.7	5709.2	111.06	0.07
1998	161.6	80.3	39583.3	8436.5	111.58	0.14
1999	74.6	23.3	29416.7	21236.6	111.46	0.28
2000	147.8	169.1	23425	9302.2	111.44	0.25
2001	116.7	63.2	27583.3	10646.9	111.53	0.27
2002	112	72.8	14216.7	6852.8	111.11	0.24
2003	98.6	82.8	10809.1	3912.9	111	0.25
2004	150.8	73.8	57636.4	29190	111.63	0.28
2005	200	109.8	86416.7	33676.2	111.85	0.35
2006			56500	21245.3	111.67	0.28
2007	118.3	66	33909.1	17363.5	111.27	0.22
2008	53.7	27.4	28500	8469.2	111.19	0.18
2009	48.3	18.3	29583.3	11461.1	111.2	0.19
2010	32	15.9	24050	18939	111.09	0.23
2011	55	19.4	29750	10762.9	111.35	0.19
2012	50.3	14.8	45750	35800.3	111.53	0.32
2013	67.9	32.4	408231	847974	112.2	0.29
2014	176	105.2	733000	643732	111.74	0.43
2015	40.4	12.7	55083.3	28366	110.7	0.22
2016	44.8	40.7	106333	123760	110.83	0.17
2017	23.8	7	23008.3	12624.7	110.72	0.31
2018	38.2	18.1	26250	11144.7	110.95	0.29
2019	33.8	22.5	10966.7	4792.9	110.24	0.24

## Sheet: Stroybaza_K2-1D
Site:	Stroybaza (waste dump)			Well:	K2-1D
	Cs-137, Bq/m3		Sr-90, Bq/m3		GWL, m a.s.l.
Year	Mean	STD	Mean	STD	Mean	STD
1993	247.3	194.4	3246.7	3288.5	110.87	0.15
1994	59	194.4	110	3288.5	111.2	0.15
1995	96.7	46.7	783.3	453.7	110.92	0.15
1996	105	40.2	988.2	684.4	110.88	0.16
1997	71.5	27.8	387.5	395.7	111.05	0.05
1998	60	33.4	361	361.6	111.42	0.19
1999	57.2	42.2	577.5	482.4	111.4	0.19
2000	158.8	235.2	777.5	287.1	111.38	0.11
2001	73	15.7	325.5	229.4	111.52	0.27
2002	212.8	286.5	460.8	320.2	111.1	0.18
2003	50	5.5	193	227.2	111	0.06
2004	99.5	85.6	482.5	291.7	111.57	0.29
2005	92.5	81.3	1282.5	1685.7	111.86	0.36
2006	0	0	1850	1367.5	111.58	0.16
2007	40	0	173.3	55.1	111.29	0.24
2008	9.5	3.5	882.5	803.5	111.25	0.11
2009	14	9.9	2175	685	111.22	0.21
2010	10	0	2280	1950.2	111.13	0.3
2011	7.5	3.5	955	1034.7	111.37	0.12
2012	10.5	0.7	1195	661.4	111.5	0.25
2013	19.5	21.9	1082	754.5	112.04	0.49
2014	96	90.5	1162.5	492.6	111.69	0.35
2015	31	12.7	1736.7	758.3	110.7	0.23
2016	85	106.1	1740	2391.7	110.77	0.18
2017	9.5	6.4	445	26.5	110.77	0.3
2018	5.5	2.1	413	244	110.94	0.27
2019	20	22.6	280	120.3	110.29	0.18

## Sheet: Stroybaza_K2-2
Site:	Stroybaza (waste dump)			Well:	K2-2
	Cs-137, Bq/m3		Sr-90, Bq/m3		GWL, m a.s.l.
Year	Mean	STD	Mean	STD	Mean	STD
1989	740	0
1990	325	7.1	515	261.6
1991	3236.7	3633.1	2122.5	2129
1992	1483.3	973.7	856.7	413.6
1993	997.3	277.7	3030.9	2276.3	110.34	0.21
1994	1265	385.6	7091.7	7272.9	110.56	0.22
1995	739.6	295.5	4734.2	3880.3	110.4	0.12
1996	460.9	261.1	4403.2	3815.1	110.33	0.13
1997	640	252	9950	5068.5	110.52	0.05
1998	800.8	353.1	34908.3	19942.4	111	0.12
1999	483.3	274.1	21675	9828.8	110.96	0.21
2000	453.1	110.4	34815.4	27193.2	110.86	0.18
2001	379.1	129.6	30100	18779.1	110.93	0.23
2002	415	251.5	19083.3	13953.5	110.55	0.22
2003	191.2	90.2	9250	6875.8	110.45	0.18
2004	548.3	327.7	48260	24359.5	111.11	0.2
2005	798	394.7	48833.3	21031.7	111.27	0.35
2006			94583.3	34710.4	111.06	0.24
2007	386	92.6	60100	33073.8	110.72	0.17
2008	370	106.9	50250	32849.9	110.72	0.26
2009	379.3	148.1	57250	33229.6	110.62	0.28
2010	301.4	151.8	44808.3	54819.2	110.59	0.17
2011	482	398.6	71583.3	24302.9	110.79	0.17
2012	515	189.8	88250	40366.8	110.95	0.25
2013	496.7	189.9	81166.7	5149.3	111.62	0.33
2014	367.5	242.4	67000	24064.3	111.09	0.43
2015	320	269.4	23583.3	13747.5	110.04	0.22
2016	195	38.7	15675	4314.7	110.12	0.18
2017	160	27.1	14858.3	6749.2	110.05	0.25
2018	245	68.1	43916.7	30891.2	110.23	0.26
2019	117.7	29.3	6283.3	2701.1	109.57	0.21

## Sheet: Stroybaza_K3-1
Site:	Stroybaza (waste dump)			Well:	K3-1
	Cs-137, Bq/m3		Sr-90, Bq/m3		GWL, m a.s.l.
Year	Mean	STD	Mean	STD	Mean	STD
1990	390	28.3	1615	77.8
1991	1680	2071.2	5500	5427.7
1992	460.1	595.2	5928.6	2039.1
1993	232.7	134.9	17500.8	9266.2	111.29	0.2
1994	140.6	59.5	24300	6961	111.32	0.35
1995	98	53.9	23166.7	6589.7	111.17	0.25
1996	113.3	55.3	33041.7	9468.7	111.31	0.24
1997	90.8	53.6	26166.7	4609	111.71	0.08
1998	48.1	18.7	44454.5	11299.2	111.89	0.06
1999	39.3	13.2	39000	17776.4	111.5	0.32
2000	49.1	24.6	14450	6238.2	111.42	0.13
2001	41.8	27.7	11060	1920.4	111.42	0.2
2002	32.7	12.3	13350	5982.5	111.17	0.22
2003	25	10.1	16250	2986.1	111.29	0.22
2004	14	2.8	9725	1203.8	111.62	0.25
2005	15	1.4	7100	1449.1	111.56	0.19
2006	16	2.8	5325	1481.8	111.53	0.05
2007	97	0	7800	1300	111.5	0.26
2008	23	15.6	6500	1798.1	111.49	0.09
2009	76	0	6375	1633.8	111.35	0.08
2010	32.5	27.6	5375	4045.1	111.23	0.31
2011	11	4.4	4350	635.1	111.55	0.14
2012	8.7	4.5	2900	594.4	111.89	0.06
2013	23	15.9	4175	2693.7	111.84	0.12
2014	39.5	19.1	4550	3005	111.63	0.09
2015	50.5	48.8	2675	826.1	111.29	0.61
2016	27.5	13.4	3400	182.6	111.68	0.25
2017	14.5	10.6	4375	838.2	111.47	0.65
2018	18.5	0.7	8075	2454.1	111.33	0.53
2019	27.5	17.7	4250	2305.8	110.42	0.53

## Sheet: Stroybaza_K3-1D
Site:	Stroybaza (waste dump)			Well:	K3-1D
	Cs-137, Bq/m3		Sr-90, Bq/m3		GWL, m a.s.l.
Year	Mean	STD	Mean	STD	Mean	STD
1993	273.3	130.5	580	330.5	111	0.13
1994	110	130.5	2900	330.5	111.27	0.13
1995	75.6	31.6	736	586.1	110.92	0.13
1996	98.8	51.8	257	194.5	111.03	0.17
1997	80.8	33.9	212.5	91.1	111.32	0.09
1998	45.2	28.7	185	107.2	111.57	0.09
1999	34.8	13.7	225	147.3	111.28	0.18
2000	27.2	11.5	235	136.7	111.27	0.08
2001	49.5	34.5	182.5	88.1	111.4	0.25
2002	51	31.7	142.2	45.5	111.08	0.19
2003	26.8	16.6	178	190.1	111.01	0.07
2004	56.7	41.9	273.2	188.3	111.45	0.24
2005	38.5	13.4	540	339.6	111.58	0.29
2006	14	0	416.7	453.9	111.44	0.16
2007	53	0	174.7	136.5	111.26	0.26
2008	19.5	20.5	500	475.3	111.23	0.12
2009	21	0	762.5	496.5	111.23	0.18
2010	16	17	872.5	740.3	111.21	0.28
2011	10.7	14.2	575	235.3	111.39	0.12
2012	3.7	2.1	552.5	499.4	111.44	0.2
2013	8.3	3.8	572.5	242.4	111.68	0.24
2014	15	12.7	450	226.4	111.38	0.28
2015	29.5	33.2	637.5	404.7	110.71	0.3
2016	18.5	21.9	572.5	648.6	110.61	0.14
2017	5.5	2.1	372.5	191	110.39	0.4
2018	9	5.7	150	40.8	110.27	0.24
2019	3	1.4	227.5	104	109.52	0.19

## Sheet: Stroybaza_171A-1
Site:	Stroybaza (waste dump)			Well:	171A/1
	Cs-137, Bq/m3		Sr-90, Bq/m3		GWL, m a.s.l.
Year	Mean	STD	Mean	STD	Mean	STD
1997	78.5	41.3	396	323.1	111.16	0.17
1998	73.8	33.2	164.5	121.1	111.59	0.15
1999	88	73.1	118.5	44.4	111.22	0.22
2000	68.8	46.6	240	80.4	111.49	0.37
2001	34.5	14.5	340	342.7	111.57	0.23
2002	60.7	29.1	203.3	35.1	111.32	0.19
2003	53	30.6	93	61.9	111.09	0.12
2004	11	5.4	123.8	99.1	111.62	0.45
2005	17.2	6.6	54	14	111.76	0.34
2006	22	5.6	169.8	130.4	111.6	0.28
2007	35.8	9.4	376	398.4	111.29	0.22
2008	22.5	20.1	257	152.2	111.31	0.22
2009	17.2	12.8	145	43.6	111.28	0.26
2010	13.2	7.1	1082.8	1682.9	111.21	0.26
2011	43	38.8	370	214.6	111.48	0.25
2012	9.6	3.3	225.5	139.1	111.61	0.39
2013	31.2	8.7	335	164.2	111.79	0.43
2014	17.2	13.3	88.5	74.6	111.23	0.24
2015	9	3.4	201.8	158.5	110.47	0.25
2016	30.2	2.5	355.5	313.2	110.53	0.17
2017	26.8	15.9	91.2	53.8	110.2	0.33
2018	6.7	4.4	51.8	30.6	109.68	0.31
2019	10.6	6	71.5	72.7	108.83	0.17

[truncated: 66 more sheets: Stroybaza_171A-2, Stroybaza_171A-3, Yanov_K-13, Yanov_K-14, Yanov_K-14D, Yanov_K-15, Yanov_K-15D, Yanov_164_Q1, Yanov_165_Q1, Yanov_169_Q1, Yanov_169_Q2, Yanov_169_Q3, Neftebaza_K-4, Neftebaza_K-5, Neftebaza_K-6, Neftebaza_K-7, Waste_Water_P_K-8, Waste_Water_P_1-4, Waste_Water_P_2-4, Waste_Water_P_168_Q1 …]
